# Supplementary material for: On the Ionic Conductivity of Cation Exchange Membranes in Mixed Sulfates Using the Two-Phase Model
Source: Membranes (Basel). 2023 Sep 26;13(10):811. doi: 10.3390/membranes13100811 (PMC10608779; doi:10.3390/membranes13100811)
Supplement: Supplementary file 1 [file membranes-13-00811-s001.zip]

Archive with 1 entries (1 files):
- membranes-2578191-supplementary.pdf
